# Supplementary material for: Cloning, Expression, Characterization and Immobilization of a Recombinant Carboxylesterase from the Halophilic Archaeon, Halobacterium salinarum NCR-1
Source: Biomolecules. 2024 Apr 30;14(5):534. doi: 10.3390/biom14050534 (PMC11118615; doi:10.3390/biom14050534)
Supplement: Supplementary file 1 [file biomolecules-14-00534-s001.zip]

Archive with 1 entries (1 files):
- biomolecules-2912956-supplementary.pdf
